# Supplementary material for: Integrative In Silico and FFPE Tissue Analyses Elucidate Upregulated Genes in Colorectal Cancer Enriched for Tie2-Expressing Macrophages/Monocytes
Source: Int J Mol Sci. 2026 Apr 19;27(8):3645. doi: 10.3390/ijms27083645 (PMC13116895; doi:10.3390/ijms27083645)
Supplement: Supplementary file 1 [file ijms-27-03645-s001.zip]

Archive with 1 entries (1 files):
- ijms-4182376-supplementary.pdf
